# Supplementary material for: Muricholic Acids Promote Resistance to Hypercholesterolemia in Cholesterol-Fed Mice
Source: Int J Mol Sci. 2021 Jul 2;22(13):7163. doi: 10.3390/ijms22137163 (PMC8269105; doi:10.3390/ijms22137163)
Supplement: Supplementary file 1 [file ijms-22-07163-s001.zip]

Archive with 1 entries (1 files):
- ijms-1257699-supplementary.pdf
